# Supplementary material for: Biosynthesis of Silver Nanoparticles Using Salvia pratensis L. Aerial Part and Root Extracts: Bioactivity, Biocompatibility, and Catalytic Potential
Source: Molecules. 2023 Feb 1;28(3):1387. doi: 10.3390/molecules28031387 (PMC9921037; doi:10.3390/molecules28031387)
Supplement: Supplementary file 1 [file molecules-28-01387-s001.zip]

Archive with 1 entries (1 files):
- molecules-2164600-supplementary.pdf
